# Supplementary material for: Effect of TiO2 Nanoparticles on the Fresh Performance of 3D-Printed Cementitious Materials
Source: Materials (Basel). 2022 May 30;15(11):3896. doi: 10.3390/ma15113896 (PMC9182311; doi:10.3390/ma15113896)
Supplement: Supplementary file 1 [file materials-15-03896-s001.zip]

Archive with 1 entries (1 files):
- materials-1724308-supplementary.pdf
